# Supplementary material for: Characterization of Anthocyanins Including Acetylated Glycosides from Highbush Blueberry (Vaccinium corymbosum L.) Cultivated in Korea Based on UPLC-DAD-QToF/MS and UPLC-Qtrap-MS/MS
Source: Foods. 2025 Jan 9;14(2):188. doi: 10.3390/foods14020188 (PMC11765443; doi:10.3390/foods14020188)
Supplement: Supplementary file 1 [file foods-14-00188-s001.zip]

Archive with 1 entries (1 files):
- foods-3375018-supplementary.pdf
